# Supplementary material for: In Vitro Activity of Rezafungin Against Planktonic and Biofilm Forms of Candida albicans and Nakaseomyces glabratus Clinical Isolates from Vascular Infections in Poland: A Pilot Study
Source: Pharmaceutics. 2026 Feb 8;18(2):213. doi: 10.3390/pharmaceutics18020213 (PMC12943897; doi:10.3390/pharmaceutics18020213)
Supplement: Supplementary file 1 [file pharmaceutics-18-00213-s001.zip]

Archive with 1 entries (1 files):
- pharmaceutics-4111373-supplementary.pdf
